# Supplementary material for: Detection and cultivation of circulating tumor cells in gastric cancer
Source: Cytotechnology. 2015 Apr 11;68(4):1095–102. doi: 10.1007/s10616-015-9866-9 (PMC4960158; doi:10.1007/s10616-015-9866-9)
Supplement: Supplementary file 1 — Supplementary material 1 (XLS 24 kb) [file 10616_2015_9866_MOESM1_ESM.xls]

## Sheet: List1
Part Number	Product Type	Assay ID	Lot Number	Plate Type	Plate ID	Vial Type	Vial ID	Well Location	Assay Mix Conc.	Forward Primer Name	Forward Primer Seq.	Forward Primer Conc.	Reverse Primer Name	Reverse Primer Seq.	Reverse Primer Conc.	Reporter 1 Name	Reporter 1 Dye	Reporter 1 Sequence	Reporter 1 Conc.	Reporter 1 Quencher	Reporter 2 Name	Reporter 2 Dye	Reporter 2 Sequence	Reporter 2 Conc.	Reporter 2 Quencher	Context Sequence	Design Strand	Category	Category ID	Group	Group ID	Gene Symbol	Gene Name	Chromosome	Species	Target Exons	NCBI Gene Reference	NCBI SNP Reference	Medline Reference	Celera ID	Cytogenetic Band	SNP Type	Minor Allele Freq - Caucasian	Minor Allele Freq - African-American	Minor Allele Freq - Japanese	Minor Allele Freq - Chinese	Celera Assembly Build Number	Location on Celera Assembly	NCBI Assembly Build Number
4331182	Taqman(R) Gene Expression Assays	Hs04189704_m1	1160622	96-position tube rack v1	1172010	10-digit barcoded tube	131585458	A01	20x			18			18		FAM		5	NFQ						ACAGAAGTATTTGTGACAGGGCAAA		Receptor	REC1010000	Other receptor	1019900000	PTPRC	protein tyrosine phosphatase, receptor type, C	1	Homo sapiens	2	NM_080921.2,NM_080923.2,NM_002838.3,Y00062.1,Y00638.1,AY567999.1,AK130573.1,BC017863.1,BC014239.2,DA670254.1,DA948670.1,BC121087.1,BC121086.1,BC127656.1,BC127657.1,BC148257.1,AK292131.1,AK307635.1,AK3			hCT1951768.0,hCT1958680.1
4331182	Taqman(R) Gene Expression Assays	Hs00300643_m1	1141446	96-position tube rack v1	1172010	10-digit barcoded tube	125369149	C02	20x			18			18		FAM		5	NFQ						TCCCATCTCAGCATGAAAGAGTCTT		Cytoskeletal protein	CYT1140000	Intermediate filament	1140300000	KRT20	keratin 20	17	Homo sapiens	5	NM_019010.2,X73502.1,BC031559.1,AK312744.1			hCT1828801.3
4331182	Taqman(R) Gene Expression Assays	HS.406013		96-position tube rack v1	1172010	10-digit barcoded tube	125369149	C03	20x			18			18		FAM		5	NFQ								Cytoskeletal protein	CYT1140000	Intermediate filament	1140300000	KRT18	keratin 18	12	Homo sapiens		HS.406013
4331182	Taqman(R) Gene Expression Assays	Hs01051611_gH	1149207	96-position tube rack v1	1172010	10-digit barcoded tube	123309605	C01	20x			18			18		FAM		5	NFQ						ACAGCTGAGCATGAAAGCTGCCTTG		Cytoskeletal protein	CYT1140000	Intermediate filament	1140300000	KRT19	keratin 19	17	Homo sapiens	5	NM_002276.4,Y00503.1,BC007628.1,BC010409.2,AB041267.1,AB041268.1,BC002539.2,BC067744.1,BC084574.1,AK313261.1			hCT2292255.0
4331182	Taqman(R) Gene Expression Assays	Hs00158980_m1	1103346	96-position tube rack v1	1172010	10-digit barcoded tube	113666941	B01	20x			18			18		FAM		5	NFQ						GCTCAGGAAGAATGTGTCTGTGAAA		Signaling molecule	SIG1020000	Membrane-bound signaling molecule	1020700000	EPCAM	epithelial cell adhesion molecule	2	Homo sapiens	2	NM_002354.2,M32306.1,M33011.1,M32325.1,M26481.1,X14758.1,AK026585.1,CR542259.1,CR542283.1,BP262680.1,BC014785.1,DA963872.1,DB044092.1			hCT1822578.2
4331182	Taqman(R) Gene Expression Assays	Hs01001580_m1	1155872	96-position tube rack v1	1172010	10-digit barcoded tube	131517623	D02	20x			18			18		FAM		5	NFQ						CTGTTTTGGACCGGAGGCTGACCAG		Receptor	REC1010000	Protein kinase receptor	1010200000	ERBB2	v-erb-b2 erythroblastic leukemia viral oncogene homolog 2, neuro/glioblastoma derived oncogene homolog (avian)	17	Homo sapiens	14	NM_001005862.1,NM_004448.2,X03363.1,M11730.1,AK131568.1,BC080193.1,BC110392.1,AK313683.1,BC167147.1,AK295195.1,AK296908.1,AK300321.1			hCT19324.2,hCT2294818.0
4331182	Taqman(R) Gene Expression Assays	Hs01076078_m1	1146896	96-position tube rack v1	1172010	10-digit barcoded tube	122479773	E02	20x			18			18		FAM		5	NFQ						GAGGAAAAGAAAGTTTGCCAAGGCA		Receptor	REC1010000	Protein kinase receptor	1010200000	EGFR	epidermal growth factor receptor	7	Homo sapiens	1	NM_201282.1,NM_201283.1,NM_201284.1,NM_005228.3,K03193.1,X00588.1,U95089.1,U48722.1,AW163038.1,AF125253.1,AY698023.1,AY698024.1,AB209442.1,BC094761.1,AK225422.1,AK290352.1,DQ088980.1,GU255993.1,HQ9127			hCT1952578.1,hCT2259143.0,hCT2259141.0
4331182	Taqman(R) Gene Expression Assays	Hs01060665_g1	1239486	96-position tube rack v1	1269183	10-digit barcoded tube	158203679	D02	20x			18			18		FAM		5	NFQ						CCCAGGCACCAGGGCGTGATGGTGG		Cytoskeletal protein	CYT1140000	Actin family cytoskeletal protein	1140100000	ACTB	actin, beta	7	Homo sapiens	2	NM_001101.3,X00351.1,X63432.1,AK025375.1,BC008633.1,BC004251.1,BC001301.1,BC002409.2,AK058019.1,BC016045.1,AK130062.1,AK130157.1,BC013380.2,BC014861.1,BC012854.1,BC013835.1,AK222925.1,AK223032.1,AK223			hCT2273115.1,hCT7001.2,hCT1950745.2
[truncated: 1 more columns]
